# Supplementary material for: Phylogeny of Rhynchium and Its Related Genera (Hymenoptera: Eumeninae) Based on Universal Single-Copy Orthologs and Ultraconserved Elements
Source: Insects. 2023 Sep 20;14(9):775. doi: 10.3390/insects14090775 (PMC10532281; doi:10.3390/insects14090775)
Supplement: Supplementary file 1 [file insects-14-00775-s001.zip]

Archive with 4 entries (4 files):
- Supplementary_S1_data_matrices.zip
- Supplementary_S2_tree_topologies.pdf
- Supplementary_S3_resultant_treefiles.zip
- Supplementary_Table_S1.xlsx
