# Supplementary material for: Phylogeny of Rhynchium and Its Related Genera (Hymenoptera: Eumeninae) Based on Universal Single-Copy Orthologs and Ultraconserved Elements
Source: Insects. 2023 Sep 20;14(9):775. doi: 10.3390/insects14090775 (PMC10532281; doi:10.3390/insects14090775)
Supplement: Supplementary file 1 [file insects-14-00775-s001.zip › Supplementary_Table_S1.xlsx]

## Sheet: Sheet1
Table S1: collection information of the 10 newly sequenced samples.
Rhynchium brunneum	Bingsheng Village, Lujiang Township, Guiyang District, Baoshan City, Yunnan Province, China, 2017.8.12, Zhang Qiaohua, Huang Pan; ♂
Rhynchium quinquecinctum	Tongmu Town, Jinxiu County, Laibin City, Guangxi Province, China,2016.5.29, Ma Zhenxia, Peng Yan, Huang Pan; ♂
Allorhynchium argentatum	Mengda Township, Zhenyuan County, Pu'er City, Yunnan Province, China, 2017.6.9, Peng Yan, Zhang Qiaohua; ♂
Allorhynchium chinense	Around Big Banyan Tree Scenic Area, Yangshuo County, Guangxi, 2015.7.27, Li Tingjing; ♀
Anterhynchium (Anterhynchium) abdominale	Xishuangbanna Tropical Botanical Garden, China, 2017.6.22, Wen Ping; ♂
Anterhynchium (Anterhynchium) mellyi	Sicun Township, Jiazhou County, Laibin City, Guangxi Province, 2016.5.30, Ma Zhenxia, Peng Yan, Huang Pan; ♂
Anterhynchium (Dirhynchium) flavomarginatum	Qunfu Village, Hongmiao Town, Nanling County, Hanzhong City, Shaanxi Province, China, 2017,7,16, Zhang Qiaohua, Huang Pan; ♂
Anterhynchium (Dirhynchium) coracinum	Near Niujiaozhai Town, Yuanyang County, Honghe Prefecture, Yunnan Province, China, 2022.8.1, Bai Yue, Zeng Xin, Li Fan; ♂
Pararrhynchium venkataramani	Motuo Village, Linzhi District, Tibet, China, 2014.7.27, Li Tingjing; ♂
Pararrhynchium septemfasciatus feanus	Cheba Ling National and Nature Reserve, Guangdong, China, 2021.7.15, Liu Yifan; ♂
